# Supplementary material for: Comparing the effect of 0.06% -, 0.12% and 0.2% Chlorhexidine on plaque, bleeding and side effects in an experimental gingivitis model: a parallel group, double masked randomized clinical trial
Source: BMC Oral Health. 2017 Aug 18;17:118. doi: 10.1186/s12903-017-0400-7 (PMC5562977; doi:10.1186/s12903-017-0400-7)
Supplement: Supplementary file 2 — Raw data from study (Ark1), with explanations (sheet1). (XLSX 33 kb) [file 12903_2017_400_MOESM2_ESM.xlsx]

## Sheet: Ark1
Participant NO	Code group	PI 16D	PI 16B	PI 16M	PI 16P	PI 15D	PI 15B	PI 15M	PI 15P	PI 14D	PI 14B	PI 14M	PI 14P	PI 13D	PI 13B	PI 13M	PI 13P	PI 23M	PI 23B	PI 23D	PI 23P	PI 24M	PI 24B	PI 24D	PI 24P	PI 25M	PI 25B	PI 25D	PI 25P	PI 26M	PI 26B	PI 26D	PI 26P	GI 16D	GI 16B	GI 16M	GI 16P	GI 15D	GI 15B	GI 15M	GI15P	GI14D	GI 14B	GI14M	GI 14P	GI 13D	GI 13B	GI 13M	GI 13P
1		2	1	2	1	2	1	2	0	2	2	2	0	1	1	2	2	0	0	1	0	0	0	0	1	0	0	0	0	0	0	1	0	0	0	0	2	0	0	0	0	0	0	0	0	0	0	0	2
2		2	2	2	0	2	1	2	0	1	1	2	0	1	1	1	0	0	0	1	0	0	0	0	1	0	0	0	0	1	1	1	0	0	0	0	0	0	0	2	0	0	0	2	0	0	0	2	2
3		2	1	1	1	1	0	1	0	1	0	2	1	1	1	2	0	0	0	0	0	0	0	0	0	0	0	0	0	0	0	1	0	0	0	0	0	0	0	0	0	0	0	0	0	0	0	0	0
4		1	2	1	1	1	2	2	1	1	0	1	1	1	0	1	1	0	0	1	0	1	0	1	0	0	0	0	0	0	1	2	0	2	0	2	2	2	2	2	2	2	2	2	2	2	2	2	2
5		2	2	2	0	2	2	2	0	2	2	1	1	1	1	2	1	0	0	0	0	0	0	0	0	1	0	1	0	1	0	0	0	2	0	0	2	0	0	2	2	0	0	0	2	2	0	2	0
6		1	0	1	1	1	0	1	0	1	0	1	0	1	0	0	0	0	0	0	0	0	0	0	0	0	0	0	0	0	0	0	0	1	1	1	1	1	1	1	1	1	1	2	1	1	1	2	1
7		1	1	2	1	1	1	1	1	1	1	1	1	1	2	2	0	0	0	0	0	0	0	0	0	0	0	0	0	0	0	0	0	2	0	2	0	0	0	0	2	2	2	2	2	2	2	2	2
8		2	2	2	1	2	1	2	1	2	1	2	1	2	2	2	0	0	0	0	0	0	0	0	0	0	0	0	0	0	0	0	0	2	2	2	1	2	2	2	1	2	2	2	1	2	2	2	1
9		1	0	1	1	0	0	1	1	1	0	1	0	1	0	1	0	0	0	1	0	0	0	0	0	0	0	0	0	0	0	0	0	0	0	0	0	0	0	2	2	2	0	2	0	0	0	2	0
10		1	1	2	1	1	0	1	1	1	0	2	0	1	0	2	0	0	1	1	0					0	0	0	1	0	0	1	0	2	0	2	2	0	0	2	0	0	2	0	2	2	0	0	0
11		Excluded due to violating protocol
12		0	0	0	0	0	0	0	0	0	0	0	0	0	0	0	0	0	0	0	0	0	0	0	0	0	0	0	0	0	0	0	0	0	0	0	0	0	0	0	0	0	0	0	0	0	0	0	0
13		2	2	2	1	2	2	2	1					2	2	2	1	0	0	1	0					0	0	0	0	0	0	2	0	0	0	2	2	2	0	2	0					2	2	2	2
14		2	2	2	0	1	0	0	0	0	0	0	0	0	0	1	1	0	0	0	0	0	0	1	0	0	0	0	0	2	2	2	2	2	2	2	0	0	0	0	0	2	0	2	2	2	0	2	0
15		0	0	0	0	0	0	0	0	0	0	0	0	0	0	0	0	0	0	0	0	0	0	0	0	0	0	0	0	0	0	0	0	0	0	2	0	0	0	0	0	0	0	0	0	0	0	2	0
16		1	1	1	1	1	1	2	0					0	0	2	0	0	0	1	0	0	0	0	0	0	0	0	0	0	0	1	0	2	2	2	2	2	2	2	1					2	2	2	1
17		1	0	1	1	0	0	1	0	1	0	1	0	1	0	1	0	1	0	1	0	1	0	1	0	0	0	0	1	1	0	1	1	0	0	0	2	0	0	0	2	2	0	0	2	2	0	2	2
18		2	2	1	1	2	1	1	0	2	1	2	0	2	1	1	1	0	0	0	0	0	0	0	0	0	0	0	0	1	0	0	1	0	0	2	2	2	2	2	2	2	2	2	2	2	0	2	0
19		2	1	2	0	1	0	1	0	1	0	0	0	1	0	1	0	0	0	0	0	0	0	0	0	1	0	0	0	0	0	0	0	0	0	0	3	2	0	0	2	2	0	2	2	0	0	2	0
20		1	2	2	0	1	0	1	0	1	0	1	0	0	0	1	1	0	0	0	0	0	0	1	0	0	0	1	0	1	0	0	0	2	2	0	0	0	2	2	0	2	2	2	0	2	2	2	0
21		1	0	1	0	1	0	0	0	1	1	0	0	0	0	1	1	1	0	0	0	0	0	0	0	0	0	0	0	0	1	1	0	2	2	2	2	2	2	2	2	2	2	2	0	0	0	2	0
22		1	0	1	0					1	0	1	0	1	0	1	0	0	0	0	0	0	0	1	0					0	0	0	0	0	0	2	2					0	0	0	0	0	0	2	0
23		1	0	1	0	1	0	1	0	1	0	2	0	0	0	1	0	1	0	0	0	0	0	0	0	0	0	0	0	0	0	1	0	2	2	2	2	2	1	1	1	1	1	2	1	2	2	2	2
24		1	2	2	2	1	0	1	1	1	2	2	0	1	2	2	0	0	0	0	0	0	0	0	0	0	0	0	0	0	0	1	0	0	2	2	2	0	0	0	2	2	2	2	2	2	2	2	0
25		1	2	2	1	1	2	2	1	1	2	2	0	2	0	2	0	0	0	1	0	1	0	0	0	0	0	1	0	0	0	1	0	2	2	2	1	2	2	2	1	2	2	2	2	2	1	2	1
26		0	0	1	0	0	0	0	0	0	0	0	0	0	0	1	0	0	0	0	0	0	0	0	0	0	0	0	0	0	0	0	0	2	2	2	0	2	2	2	0	1	2	2	0	2	2	2	0
27		1	1	1	1	1	1	2	1	1	2	2	0	2	1	2	0	1	0	0	0	1	0	1	0	0	0	1	0	0	0	1	1	0	0	2	0	0	0	2	2	0	0	2	0	2	0	0	0
28		1	0	0	0	1	0	0	0	0	0	0	0	0	0	0	0	0	0	0	0	0	0	0	0	0	0	0	0	0	0	0	0	0	0	2	0	2	2	2	2	2	0	2	0	0	0	2	0
29		1	1	2	1	2	2	2	1	1	1	1	0	1	0	0	0	0	0	0	0	0	0	0	0	0	0	0	0	0	0	0	0	2	2	2	2	2	1	2	2	2	1	2	1	2	1	1	1
30		1	1	1	1	2	1	2	2					2	1	2	0	0	0	1	0					0	0	0	2	0	0	1	0	2	2	2	1	2	2	2	2					2	2	2	1
31		1	0	1	0	1	0	1	0	1	0	1	0	1	0	1	0	0	0	0	0	0	0	0	0	0	0	0	0	1	0	0	0	2	2	2	2	2	2	2	2	2	2	2	2	2	2	2	2
32		1	0	1	1	1	0	1	0	1	0	0	0	1	0	0	0	0	0	0	0	0	0	0	0	1	0	0	0	0	0	0	0	2	2	1	2	1	1	1	1	1	1	1	1	1	1	1	2
33		1	1	2	0	1	1	1	0	1	1	1	0	1	0	2	1	0	0	0	0	0	0	0	0	0	0	0	0	0	0	0	0	2	2	2	2	2	2	2	1	2	2	2	1	2	1	2	2
34		1	0	1	0	1	0	1	0	1	1	1	0	2	0	1	0	0	0	0	0	0	0	0	0	0	0	0	0	0	0	0	0	2	0	2	2	0	0	0	2	2	2	2	0	2	0	2	2
35		2	2	2	1	1	1	1	1	0	0	1	0	0	0	0	0	1	0	1	0	0	0	1	0	0	0	0	0	1	0	1	0	2	2	2	2	2	2	2	2	2	2	2	2	2	2	2	2
36		1	2	2	1	1	1	2	0	1	0	1	0	0	0	2	0	1	0	0	0	0	0	0	0	0	0	0	0	0	0	0	0	0	0	0	2	0	0	0	2	0	0	0	2	0	0	2	2
37		1	1	2	1	1	1	2	0	0	0	1	0	2	1	2	0	0	0	0	0	0	0	1	0	0	0	1	0	2	1	2	0	2	2	2	2	2	0	0	2	0	0	2	2	0	0	2	0
38		3	3	3	1	3	3	3	1	3	3	3	2	3	3	3	1	2	2	2	2	1	2	1	1	1	0	1	1	2	2	2	0	2	2	2	2	0	0	0	2	2	2	2	2	2	0	2	2
39		2	1	1	1	2	0	1	0	1	1	1	0	1	0	1	0	1	0	0	0	0	0	0	0	0	0	0	0	0	1	1	0	2	2	2	0	2	0	2	2	0	0	0	2	2	0	2	0
40		2	1	1	1	1	0	1	1					2	1	2	0	2	0	1	0					1	0	0	0	2	0	1	1	2	0	0	2	2	0	2						2	0	2	0
41		1	1	0	0	1	0	1	0	1	0	1	0	0	1	2	0	0	0	0	0	0	0	1	0	0	0	0	0	0	0	1	0	0	2	2	2	0	2	2	2	0	0	0	2	2	2	0	2
42		2	2	2	1	1	1	1	1	1	1	1	1	2	2	2	0	0	0	0	0	0	0	0	0	0	0	0	0	0	0	0	0	2	2	2	2	2	2	2	2	2	2	2	1	2	2	1	2
43		2	2	2	0	1	2	2	0	2	1	2	0	2	2	2	0	0	0	1	0	1	0	1	0	0	0	0	0	0	0	0	0	0	2	2	0	2	2	0	0	0	0	0	0	2	0	2	0
44		1	0	0	1	1	0	1	1	1	0	2	1	2	2	1	1	1	0	0	0	1	0	0	1	0	0	0	0	0	0	1	0	1	2	1	2	1	1	2	2	1	1	1	2	1	1	2	1
45		0	1	1	1	1	0	1	0	1	1	1	0	2	1	1	0	0	0	0	0	1	0	0	0	1	0	1	0	0	0	1	0	2	2	2	2	2	2	2	2	2	2	2	2	2	2	2	1
46		1	0	0	1	1	1	1	1	0	0	0	0	0	0	1	0	0	0	0	0	0	0	0	0	1	0	1	1	0	0	0	0	0	0	0	0	0	0	0	2	0	0	0	2	0	0	0	0
47		2	1	2	0	1	1	1	0	1	1	1	0	1	0	0	0	0	0	1	0	0	0	0	0	0	0	0	0	0	0	0	0	0	0	2	2	2	2	0	0	0	0	2	0	2	0	0	0
48		1	0	1	0	1	1	1	0					0	1	1	0	0	0	0	0					0	0	0	0	1	0	0	0	0	2	2	2	2	2	2	0					2	2	2	0
49		2	2	2	1	2	2	2	1	2	1	2	1	1	1	1	0	0	0	0	0					1	0	1	0	0	0	1	1	0	2	0	2	2	2	0	0	0	0	2	0	2	0	0	0
50		2	1	2	1	2	2	2	1	2	1	1	0	1	2	2	0	2	1	1	1	1	0	0	0	1	0	1	0	1	0	1	0	0	0	0	0	0	0	0	0	0	0	2	0	0	0	0	0
51		2	2	2	1	1	1	1	0	1	2	2	0	2	1	2	0	1	0	0	0	1	0	0	1	0	0	0	0	0	0	1	0	2	2	2	0	2	0	0	2	2	0	2	0	2	0	2	2
52		1	1	2	0	1	0	1	0	1	0	2	0	1	1	1	0	0	0	0	0	0	0	0	0	0	0	0	0	0	0	0	0	2	0	2	0	2	2	2	0	2	2	2	2	2	2	2	2
53		1	0	1	1	1	0	1	1	1	0	1	0	0	0	2	0	1	0	0	0	0	0	0	0	0	0	0	0	0	0	0	0	2	2	2	2	2	2	2	2	2	2	2	2	2	2	2	0
54		1	0	1	1	1	0	1	0	1	0	1	1	1	0	2	0	0	0	0	0	0	0	0	0	0	0	0		0	0	1	0	2	0	0	2	2	0	0	0	2	0	0	0	2	0	2	0
55		1	0	1	0					1	0	1	0	1	0	0	0	0	0	0	0	0	0	0	0					0	0	0	0	2	2	2	1					2	2	2	1	2	2	2	1
56		0	1	1	1	0	0	2	2	0	0	1	2	1	0	1	2	0	0	0	0	0	0	0	0	0	0	0	0	2	1	0	1	0	2	2	2	0	0	0	2	0	2	0	2	0	0	2	2
57		2	0	0	0	0	0	0	0	0	0	0	0	0	0	0	0	0	0	0	0	0	0	0	0	0	0	0	0	0	0	0	0	2	2	2	2	2	0	2	0	2	0	2	0	2	0	2	0
58		1	1	0	0	0	0	0	0	0	0	1	0	0	0	0	0	0	0	0	0	0	0	1	0	0	0	1	0	1	0	0	0	1	1	1	1	2	2	2	1	1	1	1	1	1	1	1	1
59		3	3	3	1	2	1	2	1	1	2	2	0	1	0	1	0	0	0	0	0	0	0	1	0	0	0	0	0	0	0	0	0	2	2	2	2	0	0	2	2	2	0	2	0	0	0	2	0
60		1	0	1	1	1	0	1	0	1	0	1	0	1	0	1	0	0	0	0	0	0	0	0	1	0	0	0	0	1	0	2	1	0	0	0	2	0	0	0	2	0	0	0	2	0	0	2	0
[truncated: 58 more columns]

## Sheet: Sheet1
	Clinical scoring (examples)
PL 16 d	Plaque score 16 distal surface (Løe & Silness)
GI 16 d	Gingival index 16 distal surface (Silness & Løe)
QH 16 b	Plaque score 16buccal surface (quigley and Hine, Turesky modification)
BLANK	No registration due to lacking tooth
Code group	1= corsodaily 0.06% CHX
	2= Fluxprochlorhexidin 0.12% CHX
	3= Corsodyl (0.2% CHX)
	Questionnaire
G	Followed Protocol	1=Yes	0=no
B1	"Bad taste", "Nauseating taste"	1=Yes	0=no
B2	"Strong taste", "Bitter taste"	1=Yes	0=no
B3	"Pleasant taste", "Refreshing taste"	1=Yes	0=no
B4	"Taste perturbation; Loss of taste"	1=Yes	0=no
B5	"sensitivity loss in tongue and mucous membranes" "Numbness"	1=Yes	0=no
B6	"Unpleasant feeling in mouth: Stinging feeling soreness"	1=Yes	0=no
B7	"Desiccatating feeling" in mouth	1=Yes	0=no
B8	Self registered discoloration of teeth	1=Yes	0=no
S	Recognized the product	1=Yes	0=no
